# Supplementary material for: Polyporenic Acids from the Mushroom Buglossoporus quercinus Possess Chemosensitizing and Efflux Pump Inhibitory Activities on Colo 320 Adenocarcinoma Cells
Source: J Fungi (Basel). 2023 Sep 13;9(9):923. doi: 10.3390/jof9090923 (PMC10532983; doi:10.3390/jof9090923)
Supplement: Supplementary file 1 [file jof-09-00923-s001.zip]

Archive with 1 entries (1 files):
- jof-2601181-supplementary.pdf
